# Supplementary material for: Immune repertoire analysis of normal Chinese donors at different ages
Source: Cell Prolif. 2022 Aug 4;55(11):e13311. doi: 10.1111/cpr.13311 (PMC9628227; doi:10.1111/cpr.13311)
Supplement: Supplementary file 2 — APPENDIX S1 Supporting Information [file CPR-55-e13311-s002.xlsx]

## Sheet: Sheet1
		Sample ID
Chain	CDR3 sequence	1	2	3	4	5	6	7	8	9	10	11	12	13	14	15	16	p-value
TRA	CAVAPYGGATNKLIF	0	0	0	0	0	0	0	0	1	0	0	0	1	1	0	1	0.0302966
TRA	CALSDTGGGNKLTF	0	0	0	0	0	0	0	0	0	2	0	0	0	2	2	2	0.0302966
TRA	ATANNAGNMLTF	0	0	0	0	0	0	0	0	5	1	3	2	1	0	0	0	0.0126799
TRA	CIVRGRSNDYKLSF	0	0	0	0	0	0	0	0	1	0	2	0	0	0	1	1	0.0315977
TRA	CALSDPGSSASKIIF	0	0	0	0	0	0	0	0	0	0	1	1	0	2	0	1	0.0315977
TRA	CAASIRTGGFKTIF	0	0	0	0	0	0	0	0	2	0	3	0	1	0	3	0	0.0322544
TRA	CIVYNNAGNMLTF	0	0	0	0	0	0	0	0	1	1	0	0	0	3	0	1	0.0315977
TRA	CLVGPNTGGFKTIF	0	0	0	0	0	0	0	0	0	0	0	1	1	3	1	0	0.0315977
TRA	CAVTDSGAGSYQLTF	0	0	0	0	0	0	0	0	3	0	0	1	1	0	1	0	0.0315977
TRA	CAVKGRGSTLGRLYF	0	1	0	1	0	2	0	0	2	0	1	3	4	2	2	2	0.0156177
TRB	CASSPLNEQFF	0	0	0	0	0	0	0	0	0	0	1	2	2	0	0	2	0.0315977
TRB	CASSLGTEETQYF	0	0	0	0	0	0	0	0	1	0	0	1	0	2	1	0	0.0315977
TRG	CATWDGAYYKKLF	0	0	0	0	0	0	0	0	0	0	2	0	2	0	1	2	0.0315977
TRG	CATWDGLHYKKLF	0	0	0	0	0	0	0	0	4	1	1	1	2	0	0	0	0.0123905
TRG	CATWGYYYKKLF	0	0	0	0	0	0	0	0	1	3	1	0	0	1	0	0	0.0315977
IGL	CSAWDSSLSARVF	0	0	0	0	0	0	0	0	2	3	5	0	0	0	1	5	0.0126799
IGL	CCSYAGSYTFDVVF	0	0	0	0	0	0	0	0	3	1	0	1	0	0	3	1	0.0122948
IGL	CGTWDSSLRAVVF	0	0	0	0	0	0	0	0	3	12	1	0	2	2	28	4	0.00144578
IGL	CSSYAGSNNFEVF	0	1	0	0	0	0	0	0	1	3	3	0	2	0	0	1	0.0392503
IGL	CQSYDSSLSALYVF	0	0	0	4	0	0	0	0	4	2	4	1	1	0	2	3	0.0178998
IGL	CSSYSSSSTLVF	0	0	0	1	0	0	0	0	1	2	6	0	0	3	0	1	0.039443
IGL	CQTWGTGIPVF	0	0	0	0	0	0	0	2	1	1	4	3	0	2	0	0	0.0609102
IGL	CQSYDSSLRVVF	0	1	0	0	0	0	0	0	1	5	1	0	1	0	2	0	0.0443466
IGL	CQTWGTGLWVF	0	0	2	1	0	0	0	0	3	3	1	7	1	3	0	0	0.0366751
IGL	CQSYDSSNPVVF	0	0	0	0	4	0	1	0	4	0	1	4	10	0	5	3	0.0425882
TRA	CAMSLNQAGTALIF	0	2	2	1	0	3	0	0	0	0	0	0	0	0	0	0	0.0322544
TRA	CAPQGGSEKLVF	1	2	0	2	2	1	1	0	0	1	0	1	0	0	0	0	0.0341427
TRD	CACDVLGDTDKLIF	11	0	10	10	0	0	0	1	0	0	0	0	0	0	0	0	0.0322544
TRD	CACDTLGDTDKLIF	24	6	64	4	1	2	4	0	0	0	0	1	4	4	0	0	0.03393
TRG	CALWEDRQELGKKIKVF	1	2	2	0	0	0	1	1	0	0	0	0	0	0	0	0	0.0122948
TRG	CALWEVQELGKKIEVF	2	3	1	0	0	1	1	0	0	0	0	0	0	0	0	0	0.0123905
TRG	CALWTQELGKKIKVF	2	8	2	2	0	1	0	0	0	1	0	0	0	0	0	0	0.0338221
TRG	CALWEEKELGKKIKVF	10	13	7	3	17	2	0	0	0	1	0	0	0	0	0	0	0.0092178
TRG	CALWEDYYKKLF	11	2	12	3	6	1	0	2	0	3	0	2	0	0	0	0	0.0208021
TRG	CALWEVKKLF	26	1	2	7	0	7	2	3	1	0	2	0	0	0	0	0	0.0081953
IGK	CQQYGSSPPPYTF	0	0	0	1	0	1	1	1	0	0	0	0	0	0	0	0	0.0302966
IGK	CQQYYSTPMTF	10	0	8	10	0	0	0	7	0	0	0	0	0	0	0	0	0.0322544
IGK	CQQYNNWPTYTF	0	0	2	3	0	2	0	1	0	0	0	0	0	0	0	0	0.0322544
IGK	CQQSYSTWYTF	1	0	0	1	0	2	2	1	0	0	0	0	0	0	0	1	0.0441363
IGK	CQQYGSLFTF	0	0	0	1	7	2	1	3	0	0	0	0	0	0	0	1	0.039443
IGK	CQQSYNTPQTF	2	2	9	4	0	4	1	0	0	0	0	0	2	0	0	0	0.0171686
IGL	CSSYTTSSTVIF	1	4	0	4	0	1	0	0	0	0	0	0	0	0	0	0	0.0320351
IGL	CAAWDDSLHGYVF	2	1	3	7	0	0	0	0	0	0	0	0	0	0	0	0	0.0324742
IGL	CSSYTSSSTRWVF	0	1	1	1	4	1	2	0	0	0	2	0	0	0	0	0	0.0353906
IGL	CAAWDDSLNGVLF	7	6	3	2	5	0	1	8	2	0	1	0	0	5	0	0	0.0267099
